# Supplementary material for: Axonal outgrowth, neuropeptides expression and receptors tyrosine kinase phosphorylation in 3D organotypic cultures of adult dorsal root ganglia
Source: PLoS One. 2017 Jul 24;12(7):e0181612. doi: 10.1371/journal.pone.0181612 (PMC5524368; doi:10.1371/journal.pone.0181612)
Supplement: S1 File — (XLSX) [file pone.0181612.s002.xlsx]

## Sheet: figures
Figure 2: CGRP expression
RT-qPCR	retrieved DRG			in vitro DRG
	Mean	S.E.M.	No. exp	Mean	S.E.M.	No. exp
Embryonic DRG	0.139017	0.0209638	4	0.307596	0.033099	3
Adult DRG	0.138757	0.0183549	5	0.0845611	0.0112309	8
Immunostaining quantification	retrieved DRG			in vitro DRG
	Mean	S.E.M.	No. exp	Mean	S.E.M.	No. exp
Embryonic DRG	25.1446	4.59035	6	1.03667	0.189215	3
Adult DRG	32.3962	3.55101	8	0.932825	0.296228	3
Figure 3: SP expression
RT-qPCR	retrieved DRG			in vitro DRG
	Mean	S.E.M.	No. exp	Mean	S.E.M.	No. exp
Embryonic DRG	0.0057004	0.00079118	5	0.0104617	0.00176714	3
Adult DRG	0.0122674	0.00283099	5	0.000139025	3.42052e-05	8
Immunostaining quantification	retrieved DRG
	Mean	S.E.M.	No. exp
Embryonic DRG	31.0532	2.75685	4
Adult DRG	31.0847	3.35817	4
Figure 4: Axonal outgrowth
	Mean of fold change	S.E.M.	No. exp
Embryonic DRG	4.824	0.640891	4
Adult DRG	0.6569	0.1211	16
Figure 5: Axonal outgrowth qPCR
RT-qPCR	retrieved DRG			in vitro DRG
GAP-43	Mean	S.E.M.	No. exp	Mean	S.E.M.	No. exp
Embryonic DRG	0.213417	0.0147893	6	0.0997	0.0180033	8
Adult DRG	0.006	0.000894427	6	0.06157	0.00990092	10
RT-qPCR	retrieved DRG			in vitro DRG
TrkA	Mean	S.E.M.	No. exp	Mean	S.E.M.	No. exp
Embryonic DRG	0.0224833	0.00243481	6	0.029525	0.0028019	4
Adult DRG	0.015	0.00242212	6	0.00125	0.000206155	4
Figure 8: Downstream effectors
RT-qPCR	retrieved DRG			in vitro DRG
RhoA	Mean	S.E.M.	No. exp	Mean	S.E.M.	No. exp
Embryonic DRG	0.0602333	0.0113008	6	0.098925	0.00887707	4
Adult DRG	0.0298333	0.00506897	6	0.208967	0.0473179	3
RT-qPCR	retrieved DRG			in vitro DRG
Gsk3b	Mean	S.E.M.	No. exp	Mean	S.E.M.	No. exp
Embryonic DRG	0.002	0.000236643	6	0.0028	0.000406202	4
Adult DRG	0.002	0.000365148	6	0.005825	0.00122772	4

## Sheet: proteome array
Figure 6/7: RTKs phosphorylation
		aDRG in vitro			aDRG retrieved			eDRG in vitro			eDRG retrieved
RowB				average			average			average			average
U1	EGF R	1.10678	1.03197	1.06937	0.963781	0.911886	0.937834	0.749473	0.803931	0.776702	1.01985	1.04662	1.03324
U3	ErbB2	1.81128	1.6083	1.70979	1.47463	1.41063	1.44263	0.160747	0.115833	0.13829	1.79729	1.75886	1.77808
U5	ErbB3	0.435098	0.420307	0.427703	0.49383	0.447799	0.470814	0.0610517	0.0297066	0.0453791	0.107297	0.0931118	0.100204
U7	ErbB4	0.123987	0.102085	0.113036	0.0704978	0.0615134	0.0660056	0.0550931	0.0362564	0.0456747	0.140277	0.100686	0.120481
U9	FGF R2 (IIIc)	-0.000390581	0.0029723	0.00129086	-0.00213355	-0.0073696	-0.00475158	-0.01404	-0.0105929	-0.0123165	-0.0121491	-0.0122781	-0.0122136
U11	FGF R3	0.0261212	0.0293059	0.0277135	0.00877367	0.00147299	0.00512333	0.00358808	0.00884751	0.00621779	0.0197289	0.0143292	0.017029
U13	FGF R4	0.119066	0.111772	0.115419	0.0618464	0.0660222	0.0639343	0.0740718	0.0867117	0.0803918	0.10057	0.120452	0.110511
U15	Insulin R	0.106027	0.104641	0.105334	0.0408737	0.042227	0.0415504	0.0274433	0.017603	0.0225231	0.0593346	0.0893699	0.0743523
U17	IGF-I R	0.0762024	0.0764894	0.0763459	0.0377468	0.0367508	0.0372488	0.0464279	0.0510359	0.0487319	0.0552723	0.0527508	0.0540115
U19	Axl	0.195642	0.205964	0.200803	0.137292	0.122169	0.12973	0.0584095	0.0695409	0.0639752	0.0931534	0.104104	0.0986288
U21	Dtk	0.117825	0.166866	0.142345	0.0800253	0.120167	0.100096	0.0775157	0.104106	0.0908109	0.140171	0.19136	0.165765
U23	Mer	0.112718	0.0962574	0.104488	0.0872856	0.078558	0.0829218	0.127201	0.101653	0.114427	0.100521	0.0816573	0.0910892
		aDRG_invitro_RowC			aDRG_retrieved_RowC			eDRG_invitro_RowC			eDRG_retrieved_RowC
RowC				average			average			average			average
U1	HGF R	0.0686571	0.0636184	0.0661378	0.054747	0.0509736	0.0528603	0.051365	0.0497411	0.050553	0.0457477	0.0532069	0.0494773
U3	MSP R	0.317446	0.311423	0.314435	0.380571	0.345626	0.363098	0.238553	0.218419	0.228486	0.241035	0.236826	0.238931
U5	PDGF Ra	1.31547	1.31224	1.31386	1.4002	1.33347	1.36683	0.761524	0.736713	0.749118	0.90777	0.934679	0.921225
U7	PDGF Rb	0.0831101	0.0765908	0.0798504	0.0702743	0.0522611	0.0612677	0.0126741	0.00190122	0.00728765	0.0492622	0.0383732	0.0438177
U9	SCF R	0.169018	0.16064	0.164829	0.0674125	0.0580317	0.0627221	0.0520246	0.0275174	0.039771	0.139091	0.139153	0.139122
U11	Flt-3	0.0856347	0.0726589	0.0791468	0.052852	0.0387389	0.0457954	0.0194392	0.0158809	0.0176601	0.0713104	0.0633649	0.0673377
U13	M-CSF R	0.0249928	0.0269614	0.0259771	0.0131434	0.0157963	0.0144698	-0.00863979	-0.00481372	-0.00672675	0.0131697	0.0262895	0.0197296
U15	c-Ret	0.155188	0.145202	0.150195	0.0514255	0.0579576	0.0546916	0.0138847	0.0153471	0.0146159	0.0557337	0.0576101	0.0566719
U17	Tie-1	0.038845	0.0370289	0.0379369	0.0283256	0.0246305	0.026478	0.0128244	0.0168565	0.0148405	0.103372	0.0559011	0.0796363
U19	Tie-2	0.0597279	0.0519428	0.0558354	0.0296965	0.027746	0.0287212	0.0275531	0.0279104	0.0277317	0.0472101	0.0507903	0.0490002
U21	TrkA	0.68183	0.696599	0.689214	0.140816	0.143168	0.141992	0.744101	0.751449	0.747775	0.309142	0.335569	0.322356
U23	TrkB	0.112148	0.110363	0.111255	0.102884	0.0867252	0.0948047	0.0693039	0.0527124	0.0610082	0.0924355	0.0803408	0.0863882
RowD		aDRG_invitro_RowD			aDRG_retrieved_RowD			eDRG_invitro_RowD			eDRG_retrieved_RowD
U1	TrkC	0.325809	0.317054	0.321431	0.224739	0.227796	0.226267	0.135913	0.134934	0.135424	0.254515	0.2707	0.262608
U3	VEGF R1	0.148259	0.131152	0.139706	0.118888	0.101201	0.110044	0.124735	0.127181	0.125958	0.122168	0.127429	0.124799
U5	VEGF R2	0.0496289	0.0447219	0.0471754	0.0294526	0.0293145	0.0293835	0.0289406	0.0195362	0.0242384	0.0378883	0.0293775	0.0336329
U7	VEGF R3	0.273372	0.257122	0.265247	0.221974	0.212562	0.217268	0.164574	0.147795	0.156185	0.218898	0.149576	0.184237
U9	MuSK	0.230828	0.23798	0.234404	0.116213	0.108248	0.112231	0.120187	0.125664	0.122926	0.206794	0.185093	0.195944
U11	EphA1	0.0100448	0.00555624	0.00780054	-0.00432396	-0.00352138	-0.00392267	-0.00704227	-0.0107015	-0.00887187	0.0146806	0.0114391	0.0130599
U13	EphA2	-0.000826693	-0.00449353	-0.00266011	-0.00791671	-0.00311037	-0.00551354	-0.0211069	-0.0122407	-0.0166738	-0.00493948	-0.000718649	-0.00282907
U15	EphA3	0.000468353	-0.000759504	-0.000145576	-0.00894743	-0.00920388	-0.00907565	-0.0123928	-0.0265091	-0.0194509	0.0208253	0.0124405	0.0166329
U17	EphA6	-0.00740209	-0.0113	-0.00935106	-0.0142504	-0.0174703	-0.0158604	-0.0098482	-0.00576913	-0.00780867	-0.000187292	0.000233315	2.30115e-05
U19	EphA7	0.0003704	0.0124053	0.00638786	-0.00876801	0.00283202	-0.002968	0.000922185	-0.00266885	-0.000873331	0.00462151	0.00968872	0.00715511
U21	EphA8	0.0141288	0.0164996	0.0153142	0.00433503	0.00964959	0.00699231	0.0119859	0.0127105	0.0123482	0.0185195	0.0235434	0.0210314
U23	EphB1	0.024357	0.0222614	0.0233092	0.00605142	0.016066	0.0110587	0.0217099	0.0191714	0.0204407	0.0365694	0.0290354	0.0328024
RowE		aDRG_invitro_RowE			aDRG_retrieved_RowE			eDRG_invitro_RowE			eDRG_retrieved_RowE
U1	EphB2	0.117126	0.157122	0.137124	0.0837145	0.112724	0.0982191	0.175089	0.15996	0.167524	0.124609	0.165672	0.145141
U3	EphB4	0.0919527	0.0596617	0.0758072	0.0685899	0.042433	0.0555115	0.117774	0.0603481	0.089061	0.101197	0.0557189	0.0784578
U5	EphB6	0.0999498	0.0902245	0.0950871	0.0749859	0.0681358	0.0715609	0.0524006	0.0373405	0.0448705	0.0935093	0.0724753	0.0829923
U7	PBS (-)	0		0	0			0			0
